# Supplementary material for: Scaling of an antibody validation procedure enables quantification of antibody performance in major research applications
Source: bioRxiv. 2023 Aug 17:2023.06.01.543292. Preprint. [Version 6] doi: 10.1101/2023.06.01.543292 (PMC10312534; doi:10.1101/2023.06.01.543292)
Supplement: Supplement 1 [file media-1.zip]

Archive with 1 entries (1 files):
- Supplementary Data 1.csv
